# Supplementary material for: Tumour Necrosis Factor-α, Chemokines, and Leukocyte Infiltrate Are Biomarkers for Pathology in the Brains of Venezuelan Equine Encephalitis (VEEV)-Infected Mice
Source: Viruses. 2023 May 31;15(6):1307. doi: 10.3390/v15061307 (PMC10302690; doi:10.3390/v15061307)
Supplement: Supplementary file 1 [file viruses-15-01307-s001.zip]

Archive with 1 entries (1 files):
- viruses-2386231-supplementary.pdf
